# Supplementary material for: Feasibility of Patient-Derived 3D Gastrointestinal Stromal Tumour Models as Alternatives for In Vivo Mouse Models
Source: Int J Mol Sci. 2025 Nov 26;26(23):11456. doi: 10.3390/ijms262311456 (PMC12691747; doi:10.3390/ijms262311456)
Supplement: Supplementary file 1 [file ijms-26-11456-s001.zip]

Archive with 1 entries (1 files):
- ijms-3960924-supplementary.pdf
